# Supplementary material for: Comparative Acquisition, Transmission, and Retention of Distinct Grapevine Red Blotch Virus Isolates in Relation to the Genotype and Sex of Spissistilus festinus, the Treehopper Vector
Source: Viruses. 2025 Sep 20;17(9):1274. doi: 10.3390/v17091274 (PMC12474397; doi:10.3390/v17091274)
Supplement: Supplementary file 1 [file viruses-17-01274-s001.zip]

Archive with 1 entries (1 files):
- viruses-3867908-supplementary.pdf
